# Supplementary material for: Bispecific antibody targeting CD40 and HER2 potentiates therapeutic efficacy by reprogramming macrophages within the tumour microenvironment
Source: Clin Transl Med. 2025 Jul 29;15(8):e70428. doi: 10.1002/ctm2.70428 (PMC12304727; doi:10.1002/ctm2.70428)
Supplement: Supplementary file 7 — Supporting Information [file CTM2-15-e70428-s008.xlsx]

## Sheet: Sheet1
Supplementary Table S1. Yield of BsAb in 120 ml culture volume.
Name	Format	Yield (mg)
BsAb 4	IgG(H)-scFv	0.66
BsAb 3	IgG(L)-scFv	0.651
BsAb 6	IgG(H)-Peptide	0.4752
BsAb 2	scFv-(L)IgG	0.1692
BsAb 7	CD40 mAb-STAB19	0.1548
BsAb 5	IgG 2+2	0.0516
BsAb 1	scFv2-Fc	0.0186
