# Supplementary material for: Bispecific antibody targeting CD40 and HER2 potentiates therapeutic efficacy by reprogramming macrophages within the tumour microenvironment
Source: Clin Transl Med. 2025 Jul 29;15(8):e70428. doi: 10.1002/ctm2.70428 (PMC12304727; doi:10.1002/ctm2.70428)
Supplement: Supplementary file 8 — Supporting Information [file CTM2-15-e70428-s005.xlsx]

## Sheet: Sheet1
Supplementary Table S2. Detailed quality control metrics for single-cell RNA sequencing.
Sample	Mean Reads per Cell	Median Genes per Cell	Target Number of Cells Loaded	Estimated Number of Cells	Cell Capture Rate	Mean mitochondrial percentage per cell	The proportions of cells assigned to G1 phase	The proportions of cells assigned to S phase	The proportions of cells assigned to G2/M phases	Doublet Rate
Control	27492	1330	20000	11331	0.56655	0.05676	0.608209	0.247399	0.144392	0.000471506
CD40-HER2 BsAb-11	34681	1266	20000	9851	0.49255	0.0552557	0.605441	0.215285	0.179273	0.000202862
CD40 mAb-H-mlgG1	26828	1334	20000	11466	0.5733	0.0775071	0.582612	0.213854	0.203535	0.000142332
